# Supplementary material for: Artificial intelligence and suicide prevention: A systematic review
Source: Eur Psychiatry. 2022 Feb 15;65(1):e19. doi: 10.1192/j.eurpsy.2022.8 (PMC8988272; doi:10.1192/j.eurpsy.2022.8)
Supplement: Supplementary file 1 [file S0924933822000086sup001.zip]

Archive with 2 entries (2 files):
- S0924933822000086sup002.xlsx
- S0924933822000086sup001.docx
