# Supplementary material for: Artificial intelligence and suicide prevention: A systematic review
Source: Eur Psychiatry. 2022 Feb 15;65(1):e19. doi: 10.1192/j.eurpsy.2022.8 (PMC8988272; doi:10.1192/j.eurpsy.2022.8)
Supplement: Supplementary file 1 [file S0924933822000086sup001.zip › S0924933822000086sup002.xlsx]

## Sheet: Articles
Name	Authors, year, country	Population	Technology	Inclusion	Exclusion	Objective	Method	Endpoint	Outcome	Discussion and conclusion
Predicting death by suicide using administrative health care system data: Can recurrent neural network, one-dimensional convolutional neural network, and gradient boosted trees models improve prediction performance?	Sanderson et al., 2019, Canada	Suicidal patients	Recurrent neural networks, one-dimensional convolutional neural networks, gradient boosted trees/ vs. logistic regression and feedforward neural networks. 10x cross validation	Database: for one person who committed suicide, ten others were included. Inclusion from the age of 10 years. Sample based on a database: 3548 deaths by suicide, controls : 35, 480 people who died of other causes between 2000 and 2016	NA (non applicable)	Comparison of several models for suicide risk assessment: assessing which neural network model performs best	Retrospective study	Comparison of AUCs (area under the curve)	All 3 models outperform logistic regression. The XGB model has both the best discrimination and the best calibration. AUC of the different algortithms: XGB 0.849 optimal recurent NN 0.841 one dimensional convolutional NN 0.842 LR 0.818	The XGB model is the cheapest and also the one that best predicted the risk of suicide. This study is limited by the volume of data, which should contain hundreds of thousands of data points.
Predicting death by suicide following an emergency department visit for parasuicide with administrative healthcare system data and machine learning	Sanderson et al., 2020, Canada	Suicidal patients coming at emergency department for suicidal ideation or suicidal attempt	GBT (gradien boosted tree), 10x cross validation	Database: all persons who consulted the emergency department for parasuicide (self-harm that did not result in death, regardless of intent) between 2010 and 2017	NA	Compaison of the performance of suicide risk prediction models 90 days after an emergency room visit in relation to suicidal attempt/suicidal thoughts, based on health system data	Retrospective study,101 predictors were selected, data from 5 Alberta health systems in Canada containing data on almost all 4.07 million people	Comparison of AUCs	Optimal XGB had good discrimination and calibration that could lead to clinical applications (AUC 0.88), better than the optimal LR model (0.86). The 5 most important predictors were each from a different data system	Study limited by the small number of data and by the nature of the data collection (health insurance database). The implementation of a neural network to analyse such a large amount of data requires a significant investment which must be weighed against the added value of the performance.
Depression and suicide risk prevention models using blood derived multi omics data	Bhak et al., 2019, Korea	Adult patients between 19-65 years old with major depressive disorder (MDD)	Machine learning to analyse blood methylome and transcriptome. Binary classification models using randomForestClassifier leave one out cross validation	Pospective cohort: 56 suicidal patients (with diagnosed MDD), 39 MDD patients, 87 control subjects. Patients between 19 and 65 years of age, control subjects underwent a psychiatric examination to determine the absence of MDD	NA	Prediction of depression and suicidal behaviour via blood markers	Prospective cohort	Model accuracy (in percent) to distinguish suicidal, MDD and healthy subjects	92.6% accuracy in distinguishing suicide attempters from MDDs, 87.3% in distinguishing MDDs from controls, 86.7% in distinguishing suicide attempters from controls	The model has comparable accuracy in finding suicide attempters, MDD and healthy subjects.
Development of an early-warning system for high-risk patients for suicide attempt using deep learning and electronic health records	Zheng et al, 2020, USA	General population, represented in this study by two cohorts Retrospective cohort: 118,252 patients included of which 245 committed suicide in 2016. Prospective cohort: 118,095 patients including 203 who committed suicide in 2017	Deep neural network with input layer of 117 dimensions, 3 hidden layers each with 512 dimensions, and one scalare output layer. Cross validation	Retrospective and prospective cohort: retrospective cohort: patients who visited Berkshire health care in 2015-2016 prospective cohort: patients who visited Maine health care in 2016-2017	Retrospective cohort: patients who died before 1 January 2016 Prospective cohort: patients who died before 1 January 2017	Prediction of suicidal behaviour at one year with a machine learning model	Retrospective and prospective cohort	Comparison of AUCs	Significantly better performance of the deep learning model (AUC 0.769) vs. XGBoost (AUC 0.702) and logistic regression (AUC 0.604)	One of the challenges of suicide studies is to obtain a good PPV. Stratification of patients by risk group allows for better results. The best PPV was obtained in the "very high risk" category. Deep learning models could be used to identify very high risk patients in the general population. In the very high risk group: -high prevalence of psychiatric pathology - low income, higher unemployment
Detection of Suicide Attempters among Suicide Ideators Using Machine Learning	Ryu et al., 2019, Korea	Adult patients with suicidal ideation	Resampling with synthetic minority over sampling technique (SMOTE) to obtain 1334 suicide atempters and 1330 non-suicide attempters random forest model with 10x cross validation	Database KNHANES: 5773 patients who reported suicidal thoughts in a self-administered questionnaire among 35116 people over 19 years of age in the Korea national health and nutrition examination survey	NA	Prediction of suicide attempt: identifying patients who will attempt suicide among those with suicidal ideation	Retrospective database: samples randomly assigned to the training set (1858) and the test set (796). Random forest alogithm analysis of national health system data. Selected risk factors were numerous and related to substance abuse, physical health, and socioeconomic status.	AUC comparison and assessment of accuracy/sensitivity/specificity (in percent)	The prediction model performed well with an AUC of 0.947. The accuracy was 88.9%.	The model achieved an accuracy of 88.9% with a sensitivity of 85.9% and a specificity of 92%. This study uses a different resample method.
What health records data are required for accurate prediction of suicidal behavior?	Simon et al., 2019, USA	Patients coming to emergency department or general practicioner for suicidal thoughts	Logistic regression with penalized variable selection LASSO 10x cross validation	Database: data from 7 health systems: 19 061 056 patients included between 2009 and 2015	NA	Prediction of death by suicide and suicide attempt within 90 days following a medical consultation	Comparison of 4 models, model n includes data from model n-1 + additional data +/- collected in a different temporality First 3 datasets = database, 4th dataset = data from an index consultation 1) data from the insurance system 2) + socio-demographic characteristics (race, ethnicity, place of living) 3) + data reported by the patient in previous questionnaires 4) + data collected during the cons…	Comparison of AUCs	AUC 0.85 The prediction model using only insurance data performed approximately as well as the model using all available data.	Even the least efficient model performs better than a short self questionnaire or a classical clinical examination
Reaching Those at Highest Risk for Suicide: Development of a Model Using Machine Learning Methods for use With Native American Communities	Haroz et al., 2019, USA	Native americans	5 ML algorithms: LR, regularized regression, lasso and elastic net, DT. 10x cross validation	Celebrating life program database: 2390 subjects with a history of suicide attempt between 2006 and 2017	NA	Identification of at-risk individuals using machine learning methods	Retrospective analysis of a dataset: data from the celebrating life programme. Analysis of 73 variables. Testing of 4 algorithms using cross validation	Performance to identify individuals who will attempt suicide at 6, 12, and 24 months after an initial event. Performance evaluated in AUC and sensitivity/specificity	88% sensitivity and 72% specificity specificity, AUC ranging from 0.81 for the decision tree to 0.87 for the ridge regression algorithm	Results show good accuracy (AUC >80%), which is an improvement over standard clinical assessment (AUC of the risk factor "history of suicide attempt" = 0.57). First study to use artificial intelligence to study the risk of suicide attempts in native Americans
Predicting suicide attempts in adolescents with longitudinal clinical data and machine learning	Walsh et al., USA, 2018	Teenagers (younger than 18)	Random forest and logistic regression, no cross validation	Data from 974 adolescents with non-lethal suicidal behaviour included retrospectively between 1998 and 2015. Controls consisting of 496 adolescents with other self injury, 7059 adolescents with depressive symptoms, and 25081 adolescents hospitalised for other reasons in general hospital	NA	Suicide attempt prediction: to determine whether a machine learning approach can produce accurate prediction of adolescent suicide attempts.	Retrospective longitudinal cohort. Data used: diagnosis, demographics, medication, socioeconomic factors.	Comparison of AUCs	Computer models performed well and did not require a face-to-face interview. AUC between 0.8 and 0.9. Performance improved as the suicide attempt became more imminent. Random forest technique outperformed logistic regression. Recalibration improved performance by a factor of 9.	The artificial intelligence tool allows for a broad screening of the risk of suicide attempt in adolescents
Using Machine Learning to Identify Suicide Risk: A Classification Tree Approach to Prospectively Identify Adolescent Suicide Attempters	Hill et al., 2019, USA	Teenagers (11-21 ans)	Classification tree 10x cross validation	Data from "national longitudinal study of adolescents to adult health " n = 4,834	NA	Identification of at-risk individuals: Identification of suicidal individuals in a large community of community of adolescents. To demonstrate the strengths and limitations of this method	Prospective study. Questionnaire at home and then measurement of the number of suicide attempts 12 months later	Sensitivity/specificity assessment	2 classification trees with the best risk prediction. Sensitivity/specificity profile of 69.8%/85.7% for the first and 90.6%/70.9% for the second.	Classification trees allow for the identification of at-risk individuals and can be implemented in specialised structures.
BP neural network prediction model for suicide attempt among Chinese rural residents	Lyu et al., China, 2018	Suicidal patients in rural China	LR + BPNN (back propagation neural network) no cross validation	Data from a dataset collected in a previous case control study random recruitment of 659 suicidal patients aged 12-55 years in rural china	NA	Prediction of suicidal risk study the back propagation neural network prediction model for suicide attempts and improve the accuracy of individual predictions	Retrospective data collected from a large large case control study. Cases included 659 suicidal attempts randomly selected from hospital emergency departments and patient registration systems from 13 counties in China. Each case was matched with a control of the same characteristics (community, gender, age). Face-to-face questionnaire for each individual. Logistic regression was used for prelimin…	Evaluation PPV/NPV (positive predictive value/negative predictive value)	Multivariate logistic regression identified the main risk factors (family history of suicide, personal history of psychiatric disorder, low level of education, comorbidities, loss of hope, impulsivity, depression) and protective factors.	The BPNN model is applicable, feasible, and with good discrimination capabilities for suicidal behaviour.The repetition of the BPNN data stimulation process indicates that a 3-layer model with 9 hidden layers of neurons is the optimal prediction model (PPV 86%, NPV 84.1%). Total coincidence rate: 84.6%.
prediction models for high risk of suicide in korean adolescents using machine	Jung et al;, 2019, Korea	Korean teenagers (12-18 years)	Several algorithms (RF, SVM, artificial neural network ANN, XGB extreme gradient boosting) compared to logistic regression 5x cross validation	National database: 59,084 adolescents	NA	Identification of at-risk individuals developing a predictive model to identify Korean adolescents at high risk of suicide using machine learning techniques	Retrospective data analysis national database of 59,984 adolescents and young adults in 2017. The classification process used logistic regression, random forest, support vector machine, artificial neural network, and extreme boosted gradient (XGB)	accuracy of the different models	12.4% of adolescents had a history of suicidal ideation/attempt. Multivariate analysis revealed associated factors: sadness (OR 6.41), violence (OR 2.32), substance use (OR 1.93), stress (OR 1.63)	Best accuracy with XGB (79%), then SVM (78.7%), LR (77.9%), RF (77.8%) and ANN (77.5%)
prospective prediction of suicide attempts in community adolescents and young adults, using regression methods and machine learning	Miché et al., 2019, suisse	Teenagers and young adults 14-24 years old	4 ML algorithms: LR, lasso, ridge, RF + cross validation	2797 subjects aged 14-24 years at inclusion eligible for prospective analysis for having participated in at least one of the three assessments	224 subjetcs not eligible because they did not respond to at least one assessment	Prediction of suicide risk determining whether machine learning has the potential to improve suicide risk prediction	4 algorithms: logistic regression, lasso, ridge and random forest. 16 predictors selected from the literature	Comparison of AUCs	The average AUC of the 4 algorithms is very close. 0.828 logistic regression, 0.826 lasso, 0.829 ridge, 0.824 random forest	Each algorithm has a similar performance in distinguishing a future suicide attempt in adolescents and young adults. Other considerations for the choice of the agorithm should be taken into account, such as ease of implementation. Further studies are needed to clarify this point.
Predicting death by suicide using administrative health care system data: Can feedforward neural network models improve upon logistic regression models?	Sanderson et al., 2019, Canada	Population of the canadian province of Alberta	LR, NN (single layer feedforward), 10x cross validation	Database: 3548 deaths by suicide in 10 years in Alberta, 35480 deaths for other reason	Exclusion of subjects under 10 years	Comparison of LR and NN to quantify suicide risk	Health system database, retrospective analysis	Comparison of AUCs	NN outperforms LR (0.8352 vs 0.8179)	Further research is needed to determine the limitations of machine learning algorithms applied to quantifying suicide risk as well as to develop models that can be applied in clinical settings
Developing a practical suicide risk prediction model for targeting high-risk patients in the Veterans health Administration	Kessler et al., 2017, USA	Veterans	Penalized LR with 61 predictors vs earlier logistic model, cross validation	Database: all individuals who died by suicide between 2009 and 2011 and used Veterans Health Administration services, 6359 cases and 2 108 496 controls	Excluding those under 18 and over 100 years old	Identification of veterans at high risk of suicide	Retrospective analysis, electronic database	Comparison of the sensitivity of algorithms to detect individuals at risk	PLR with 61 predictors had the same sensitivity as LR with 381	More complex machine learning algorithms had comparable sensitivities at the same thresholds. The BART model (bayeasan additive regression tree) had a slight advantage.
Ten-year prediction of suicide death using Cox regression and machine learning in a nationwide retrospective cohort study in South Korea	Choi et al., 2018, Korea	Korean general population	Cox regression, SVM, DNN, 10x cross validation	National database: inclusion 819 951 patients between 2004-2013	Excluding subjects under the age of 14	Determination of the probability of death by suicide with basic socio-demographic characteristics and medical history	National database 2004-2013 retrospectives data	Comparison of AUCs	2546 patients who died by suicide, AUC cox regression (0.688) , SVM (0.687), DNN (0.683)	This study demonstrates the possibility of suicide death prediction using demographic characteristics and simple insurance data.
Prediction of Sex-Specific Suicide Risk Using Machine Learning and Single-Payer Health Care Registry Data From Denmark	Gradus et al., 2019, USA	Danish general population	Classification tree and random forest, 10x cross validation	National database: 14 103 death by suicide, 265 183 not dead by suicide	NA	Creation of sex-specific risk profiles, determining the performance of the random forest in predicting suicide risk in men and women	Retrospective national database between 1995 and 2015	Comparison of AUCs	Random forest AUC 0.80 in men and 0.88 in women	Machine learning can be used to develop models that simultaneously assess multiple significant predictors of suicide death.
Predicting the Risk of Suicide by Analyzing the Text of clinical notes	Poulin et al., 2014, USA	Veterans from USA	POSES/MOSES, 5x cross validation	Database: 210 (3 groups of 70), one group of patients who died by suicide, one group of patients with a history of psychiatric disorder who were suicidal, one group who were not suicidal	NA	Development of an individual risk classification tool	Retrospective databsase of USA veterans	Estimation of the accuracy	Accuracy of 67-69 %	This study allowed for the identification of useful text-based signals of suicidality.

## Sheet: PRISMA
	Predicting death by suicide using administrative health care system data: Can recurrent neural network, one-dimensional convolutional neural network, and gradient boosted trees models improve prediction performance?	Predicting death by suicide following an emergency department visit for parasuicide with administrative healthcare system data and machine learning	Depression and suicide risk prevention models using blood derived multi omics data	Development of an early-warning system for high-risk patients for suicide attempt using deep learning and electronic health records	Detection of Suicide Attempters among Suicide Ideators Using Machine Learning	What health records data are required for accurate prediction of suicidal behavior?	Reaching Those at Highest Risk for Suicide: Development of a Model Using Machine Learning Methods for use With Native American Communities	Predicting suicide attempts in adolescents with longitudinal clinical data and machine learning	Using Machine Learning to Identify Suicide Risk: A Classification Tree Approach to Prospectively Identify Adolescent Suicide Attempters	BP neural network prediction model for suicide attempt among Chinese rural residents	Prediction models for high risk of suicide in korean adolescents using machine	Prospective prediction of suicide attempts in community adolescents and young adults, using regression methods and machine learning	Predicting death by suicide using administrative health care system data: Can feedforward neural network models improve upon logistic regression models?	Developing a practical suicide risk prediction model for targeting high-risk patients in the Veterans health Administration	Ten-year prediction of suicide death using Cox regression and machine learning in a nationwide retrospective cohort study in South Korea	Prediction of Sex-Specific Suicide Risk Using Machine Learning and Single-Payer Health Care Registry Data From Denmark	Predicting the Risk of Suicide by Analyzing the Text of clinical notes
	Sanderson et al., 2019, Canada [22]	Sanderson et al., 2020, Canada [23]	Bhak et al., 2019, Korea [33]	Zheng et al., 2020, USA [28]	Ryu et al., 2019, Korea [30]	Simon et al., 2019, USA [28]	Haroz et al., 2019, USA [26]	Walsh et al., USA, 2018 [29]	Hill et al., 2019, USA [34]	Lyu et al., 2018, China [36]	Junget al., 2019, Korea [35]	Miché et aL., 2019, Switzerland [32]	Sanderson et al., 2019, Canada [24]	Kessler et al., 2017, USA, [37]	Choi et al., 2018, Korea [25]	Gradus et al., 2019, USA [31]	Poulin et al., 2014, USA [38]
Explicit theoretical framework	3	3	1	3	3	3	3	3	3	3	3	3	3	3	3	3	3
Statement of aims/objectives in main body of report	2	3	3	3	3	2	3	2	2	1	2	2	2	2	3	3	2
Clear description of research setting	3	3	3	3	3	3	3	3	3	3	3	3	3	3	3	3	3
Evidence of sample size considered in terms of analysis	3	3	3	3	3	3	3	3	3	3	3	3	3	3	3	3	3
Representative sample of target group of a reasonable size	3	3	1	2	2	3	2	2	2	2	3	2	3	2	3	3	1
Description of procedure for data collection	3	3	3	3	3	3	3	3	2	3	3	3	3	2	3	3	2
Rationale for choice of data collection tool(s)	3	3	2	3	2	3	3	3	2	2	2	2	3	2	2	2	2
Detailed recruitment data	3	3	3	3	3	3	3	3	3	3	3	3	3	3	3	3	2
Statistical assessment of reliability and validity of measurement tool(s) (Quantitative only)	3	3	1	3	2	3	2	3	3	2	2	2	3	2	2	2	1
Fit between stated research question and method of data collection (Quantitative)	2	2	2	3	2	3	2	2	2	2	2	2	2	2	2	3	1
Fit between stated research question and format and content of data collection tool e.g. interview schedule (Qualitative)	2	2	1	2	1	3	2	2	2	2	2	2	2	2	2	3	1
Fit between research question and method of analysis	2	2	2	2	1	3	2	3	2	2	2	2	2	2	2	3	2
Good justification for analytical method selected	3	3	2	3	2	3	3	3	3	2	2	2	3	2	2	2	2
Assessment of reliability of analytical process (Qualitative only)	3	3	1	3	2	3	2	2	2	2	1	3	3	3	2	3	1
Evidence of user involvement in design	2	3	1	2	3	2	3	2	2	1	1	2	2	3	3	3	1
Strengths and limitations critically discussed	3	3	3	3	3	3	3	3	2	1	2	3	3	3	3	3	2
Total	43	45	32	44	38	46	42	42	38	34	36	39	43	39	41	45	29
